# Supplementary material for: New relative sea-level (RSL) indications from the Eastern Mediterranean: Middle Bronze Age to the Roman period (~3800–1800 y BP) archaeological constructions at Dor, the Carmel coast, Israel
Source: PLoS One. 2021 Jun 9;16(6):e0251870. doi: 10.1371/journal.pone.0251870 (PMC8189516; doi:10.1371/journal.pone.0251870)
Supplement: S1 Table — (XLSX) [file pone.0251870.s001.xlsx]

## Sheet: Sea-level  points
Site	Archaeological sample description	Reference	Indicator	ITM (N)	ITM (E)	UTM(36N)	UTM(36N)	Archaeological period	Average age (BP)	Age uncertainty (±YR)	Age range (YR)	Elevation measurement tool	Measured elevation (m ILSD)	Upper limiting indicator (m ILSD)	Lower limiting indicator (m ILSD)	Elevation measurement uncertainty (m)	Indicator functional uncertainty (m)	Tidal variation (m)	Benchmark uncertainty (m)	Average modeled Offset (m)	ILSD to MSL	Initial MSL (from ILSD) Calculation(m)	RSL (m) (ILSD to MSL)	Total Uncertainties (±m)	Notes
Tel Nami (1)	Well Bottom	Marcus 1991: 123, 125; Sivan et al. 2001:table 2	Index point	193638	729630	680927	3.61534e+06	MBI (MBIIA)	3850	100	100	Optic theodolite*	-0.7	na	na	0.1	0.22561	0.3	0.1	0.46	0.08	-0.86	-0.78	0.401123	Base -0.7m Distance from shore: 100m. Modelled offset using Vunsh 2017 distance form shoreline: 0.15 (+0.35 (Well vessel)
Atlit (Fisherman village; 2)	Wall W2 and floor 105 elevation	Raban 1996: fig. 10	Upper constrain	194461	734957	681639	3.62068e+06	MBI (MBIIA)	3850	100	100	Optic theodolite*	1.45	0.7	na	0.1	-	0.3	0.1	na	0.08	0.78	0.78	0.331662
Newe Yam (3)	Byblian anchor concentration	Galili 1985; Galili and Zvieli 2019	Lower constrain	193132	731300	680387	3.61699e+06	MBI (MBIIA)	3850	100	100	Diving gear	-3	na	-3	0.4	2	0.3	0	na	na		-3	0.5	Barometric Altimeter has uncertainties of Up to ±20% of elevation measurement Rovere et al. (2016)
Apollonia (4)	Byblian anchor concentration	Galili and Zvieli 2019	Lower constrain	181731	678111	670086	3.56358e+06	MBI (MBIIA)	3850	100	100	Laser theodolite*	-3	na	-3	0.05	2	0.3	0.1	na	0.08	-2.92	-2.92	0.320156	Barometric Altimeter has uncertainties of Up to ±20% of elevation measurement Rovere et al. (2016)
Atlit north bay (5)	Underwater Tombs	Raban 1996: fig. 4	Upper constrain	194310	735034	681487	3.62075e+06	MBII (A-C?) 3950 - 3600	3725	225	225	Diving gear	-1	-1.75	na	0.4	-	0.3	0	na	na		-1.75	0.5
Newe Yam (6)	Cargo of copper ingots and pottery	Galili Gale and Rosen 2011:68-69; Yahalom Mack et al. 2014; Arkin et al. in press	Lower constrain	193132	731300	680387	3.61699e+06	Iron Ib	3000	50	50	Diving gear	na	na	na	0.6	1	0.3	0	na	na	-3	-3	0.67082	Barometric Altimeter has uncertainties of Up to ±20% of elevation measurement Rovere et al. (2016)
Dor (7)	Base of terrestrial wall W16S-240	Arkin-Shalev et al. 2019	Upper constrain	192500	724621	679893	3.6103e+06	Iron I a-b	3100	100	100	Laser theodolite*	-1.26	-2	na	0.05	1	0.3	0.1	na	0.08	-2	-1.92	0.320156	This wall was identified sitting on aeolianite in its northern part and sand in its southern part and it is leveled
Dor (8)	base of terrestrial massive fortification wall, Ashlar part W16S-220	Raban 1995 (W9); Arkin-Shalev et al. 2019	Upper constrain	192484	724625	679877	3.61031e+06	Iron Ib	3000	50	50	Laser theodolite*	-0.76	-1.5	na	0.05	1	0.3	0.1	na	0.08	-1.5	-1.42	0.320156
Dor (9)	Elevation above base of terrestrial massive fortification wall, boulder part 101	Raban 1995: (W9Y) Yasur-Landau and Ratzlaff 2014	Upper constrain	192484	724625	679877	3.61031e+06	Iron I a-b	3100	100	100	Laser theodolite*	-1	-1.75	na	0.05	1	0.3	0.1	na	0.08	-1.75	-1.67	0.320156
Dor (10)	Base of ashlar Platform W16S-210	Arkin-Shalev et al. 2019	Upper constrain	192484	724625	679877	3.61031e+06	Iron 1a-b OR Iron IIc	2825	175	175	Laser theodolite*	-0.5	-1.25	na	0.05	1	0.3	0.1	na	0.08	-1.25	-1.17	0.320156
Dor (11)	Bottom level of Floor F16K1-111, north of coastal wall W17K1-137	Sivan et al. 2001 fig. 2); Shahack-Gross personal communication	Upper constrain	192475	724655	679868	3.61034e+06	Iron Ib	3000	50	50	Laser theodolite*	0.4	-0.35	na	0.1	1	0.3	0.1	na	0.08	-0.35	-0.27	0.331662
Dor (12)	bottom of Dor "Iron Age" well	Raban 1995: 327-333; Yasur-Landau and Arkin Shalev submitted	Index point	192467	724673	679859	3.61036e+06	Hellenistic	2250	150	150	Optic theodolite*	-0.4	na	na	0.1	0.422966	0.3	0.1	0.55	0.08	-0.65	-0.57	0.537494	Base -.4m Distance from shore: 150m. Modelled offset using Vunsh 2017 distance form shoreline: 0.30m. Extrapolated standard deviation from power regression of standard deviation of measured well bases: 0.21m * 2 incorporated into uncertainty. 0.05m uncertainty from water jar vessel.
Dor (13)	Collapse inside Hellenistic coastal structure or fortification	Yasur-Landau and Ratzlaff 2014	Upper constrain	192467	724673	679859	3.61036e+06	Hellenistic	2155	5	5	Laser theodolite*	0.05	-0.7	na	0.05	1	0.3	0.1	na	0.08	-0.7	-0.62	0.320156
Mikhmoret (14)	Base of Persian well	Nir and Eldar, 1986; Sivan 2001: Table 2; Dean et al., 2019.	Index point	187988	701825	675854	3.58742e+06	Persian	2440	110	110	Optic theodolite*	-1.4	na	na	0.1	0.522398	0.3	0.1	0.55	0.08	-1.65	-1.73	0.618789	Base -1.4m Distance from shore: 25m. Modelled offset using Vunsh 2017 distance form shoreline: 0.26m. Extrapolated standard deviation from power regression of standard deviation of measured well bases also 0.26m * 2. 0.05m uncertainty from water jar vessel.
Akko (15)	Top of floor of Hellenistic construction	Sharvit et al. 2013:fig. 10	Upper constrain	206647	278891	702770	3.16492e+06	Hellenistic	2175	75	75	Laser theodolite*	-1.1	-1.85	na	0.05	1	0.3	0.1	na	0.08	-1.85	-1.77	0.320156	here the functional highest used was -0.5 compared to the measured elevation
Yavneh Yam (16)	Base of Hellenistic well	Nir and Eldar, 1986; Sivan 2001: Table 2.	Index point	171118	647863	660094	3.53313e+06	Hellenistic	2250	150	150	Optic theodolite*	-0.7	na	na	0.1	0.363456	0.3	0.1	0.24	0.08	-0.64	-0.56	0.492037	Modelled offset from Vunsh et al 2018 is 0.34m. Extrapolated stdev of measured wells in area 0.18 *2 has been incorporated into uncertainty. 0.05 uncertainty from water drawing vessel.
Caesarea (17)	Bottom level of lower stone course of round tower in area T/1	Raban 2009: figs. 5.88, 5.89	Upper constrain	189972	711991	677627	3.59762e+06	Hellenistic	2200	100	100	Optic theodolite*	-1.3	-2.05	na	0.1	1	0.3	0.1	na	0.08	-2.05	-1.97	0.331662
Dor (18)	Floor level of the passage in Assyrian sea gate W16S-230	Arkin-Shalev et al. 2019 (dated by architectural close similarity to Assyrian gate at the east wall of Dor)	Upper constrain	192467	724673	679859	3.61036e+06	Iron Iic	2650	50	50	Laser theodolite*	0.05	-0.7	na	0.05	0.522398	0.3	0.1	na	0.08	-0.7	-0.62	0.320156
Dor (19)	Roman Fish pool	current research	Index point	189972	711991	679859	3.61036e+06	Roman	1900	100	100	DEM through photogarametry*	0.176	na	na	0.03		0.3	0.1	na	0.08		0.256	0.317648
Caesarea (20)	Well	Sivan et al., 2004; Dean et al., 2019	Index point	189972	711991	677627	3.59762e+06	Roman	1900	50	50	Optic theodolite*	0.47	na	na	0.1	0.363456	0.3	0.1	0.8	0.08	-0.03	0.05	0.331662	See Sivan et al. 2004 for overview of dating methods. Measured water column offset 0.8m. Uncertainty of 0.14 of water table measurement from Sivan et al 2004. 0.05 uncertainty from water jar size.
Caesarea (21)	Well	Sivan et al., 2004; Dean et al., 2020	Index point	189972	711991	677627	3.59762e+06	Roman	1900	50	50	Optic theodolite*	0.42	na	na	0.1	0.363456	0.3	0.1	0.8	0.08	-0.08	0	0.331662	See Sivan et al. 2004 for overview of dating methods. Measured water column offset 0.8m. Uncertainty of 0.14 of water table measurement from Sivan et al 2004. 0.05 uncertainty from water jar size.
Caesarea (22)	Well	Sivan et al., 2004; Dean et al., 2021	Index point	189972	711991	677627	3.59762e+06	Roman	1900	50	50	Optic theodolite*	0.42	na	na	0.1	0.363456	0.3	0.1	0.8	0.08	-0.08	0	0.331662	See Sivan et al. 2004 for overview of dating methods. Measured water column offset 0.8m. Uncertainty of 0.14 of water table measurement from Sivan et al 2004. 0.05 uncertainty from water jar size.
												* Initial measurment was refrenced to ILSD

## Sheet: Coordinates
Site	Archaeological sample description	UTM(36N)	UTM(36N)	Lat	Long	Lat	Long
Tel Nami (1)	Well Bottom	680927	3.61534e+06	34° 55' 45.4488" E	32° 39' 39.1014" N	34.9293	32.6609
Atlit (Fisherman village; 2)	Wall W2 and floor 105 elevation	681639	3.62068e+06	34° 56' 16.5177" E	32° 42' 32.0911" N	34.9379	32.7089
Newe Yam (3)	Byblian anchor concentration	680387	3.61699e+06	34° 55' 25.8616" E	32° 40' 33.2690" N	34.9239	32.6759
Apollonia (4)	Byblian anchor concentration	670086	3.56358e+06	34° 48' 15.9246" E	32° 11' 45.4478" N	34.8044	32.196
Atlit north bay (5)	Underwater Tombs	681487	3.62075e+06	34° 56' 10.7125" E	32° 42' 34.5783" N	34.9363	32.7096
Newe Yam (6)	Cargo of copper ingots and pottery	680387	3.61699e+06	34° 55' 25.8616" E	32° 40' 33.2690" N	34.9239	32.6759
Dor (7)	Base of terrestrial wall W16S-240	679893	3.6103e+06	34° 55' 2.2978" E	32° 36' 56.4039" N	34.9173	32.6157
Dor (8)	base of terrestrial massive fortification wall, Ashlar part W16S-220	679877	3.61031e+06	34° 55' 1.6837" E	32° 36' 56.5323" N	34.9171	32.6157
Dor (9)	Elevation above base of terrestrial massive fortification wall, boulder part 101	679877	3.61031e+06	34° 55' 1.6837" E	32° 36' 56.5323" N	34.9171	32.6157
Dor (10)	Base of ashlar Platform W16S-210	679877	3.61031e+06	34° 55' 1.6837" E	32° 36' 56.5323" N	34.9171	32.6157
Dor (11)	Bottom level of Floor F16K1-111, north of coastal wall W17K1-137	679868	3.61034e+06	34° 55' 1.6837" E	32° 36' 56.5323" N	34.917	32.616
Dor (12)	bottom of Dor "Iron Age" well	679859	3.61036e+06	34° 55' 1.0266" E	32° 36' 58.0890" N	34.917	32.6161
Dor (13)	Collapse inside Hellenistic coastal structure or fortification	679859	3.61036e+06	34° 55' 1.0266" E	32° 36' 58.0890" N	34.917	32.6161
Mikhmoret (14)	Base of Persian well	675854	3.58742e+06	34° 52' 11.9814" E	32° 24' 35.9709" N	34.87	32.41
Akko (15)	Top of floor of Hellenistic construction	693678	3.64567e+06	35° 04' 19.8838" E	32° 55' 57.0613" N	35.0715	32.9321
Yavneh Yam (16)	Base of Hellenistic well	660094	3.53313e+06	34° 41' 38.5930" E	31° 55' 23.3955" N	34.6934	31.9228
Caesarea (17)	Bottom level of lower stone course of round tower in area T/1	677627	3.59762e+06	34° 53' 29.1676" E	32° 30' 7.5544" N	34.8908	32.5017
Dor (18)	Floor level of the passage in Assyrian sea gate W16S-230	679859	3.61036e+06	34° 55' 1.0266" E	32° 36' 58.0890" N	34.917	32.6161
Dor (19)	Roman Fish pool	679859	3.61036e+06	34° 55' 1.0266" E	32° 36' 58.0890" N	34.917	32.6161
Caesarea (20)	Roman Well	677627	3.59762e+06	34° 53' 29.1676" E	32° 30' 7.5544" N	34.8908	32.5017
Caesarea (21)	Roman Well	677627	3.59762e+06	34° 53' 29.1676" E	32° 30' 7.5544" N	34.8908	32.5017
Caesarea (22)	Roman Well	677627	3.59762e+06	34° 53' 29.1676" E	32° 30' 7.5544" N	34.8908	32.5017
